# Supplementary material for: Kinase-Based Screening of Marine Natural Extracts Leads to the Identification of a Cytotoxic High Molecular Weight Metabolite from the Mediterranean Sponge Crambe tailliezi
Source: Mar Drugs. 2019 Oct 9;17(10):569. doi: 10.3390/md17100569 (PMC6836018; doi:10.3390/md17100569)
Supplement: Supplementary file 1 [file marinedrugs-17-00569-s001.zip]

Archive with 4 entries (3 files):
- marinedrugs-600490 suppl proofed/
- marinedrugs-600490 suppl proofed/Nguyen_et_ al_Video S1.avi
- marinedrugs-600490 suppl proofed/Nguyen_et_al_Supplementary_Files.pdf
- marinedrugs-600490 suppl proofed/Nguyen_et_al_Video S2.avi
